# Supplementary material for: Characterization of the Blood Bacterial Microbiota in Lowland Tapirs (Tapirus terrestris), a Vulnerable Species in Brazil
Source: Microorganisms. 2024 Nov 8;12(11):2270. doi: 10.3390/microorganisms12112270 (PMC11596849; doi:10.3390/microorganisms12112270)
Supplement: Supplementary file 1 [file microorganisms-12-02270-s001.zip]

Archive with 9 entries (8 files):
- __MACOSX/
- __MACOSX/._supplementary file 4.docx
- __MACOSX/._supplementaryfile1.pdf
- __MACOSX/._supplementaryfile2.xls
- __MACOSX/._supplementaryfile3.txt
- supplementary file S4.pdf
- supplementaryfile S1.pdf
- supplementaryfile S2.xls
- supplementaryfile S3.txt
