# Supplementary material for: Characterization of the Blood Bacterial Microbiota in Lowland Tapirs (Tapirus terrestris), a Vulnerable Species in Brazil
Source: Microorganisms. 2024 Nov 8;12(11):2270. doi: 10.3390/microorganisms12112270 (PMC11596849; doi:10.3390/microorganisms12112270)
Supplement: Supplementary file 1 [file microorganisms-12-02270-s001.zip › supplementaryfile S2.xls]

## Sheet: supplementaryfile2
OTU_ID	Mean.blank	All.groups	Group1	taxonomy
1	03ad66b39cec401d1036891ca8c262cc	166621245675035	Totally.removed	Totally.removed	d__Bacteria; p__Proteobacteria; c__Gammaproteobacteria; o__Enterobacterales_A_737866; f__Alteromonadaceae_665222; g__Pararheinheimera; s__Pararheinheimera texasensis
2	04ba9e3f4a32f7a515e7c6e616d3dc5f	19816447029894	Totally.removed	Totally.removed	d__Bacteria; p__Proteobacteria; c__Gammaproteobacteria; o__Enterobacterales_A_737866; f__Aeromonadaceae; g__Aeromonas
3	04be702b895fe5ed0568344daf564276	518320309222853	Totally.removed	Totally.removed	d__Bacteria; p__Firmicutes_D; c__Bacilli; o__Staphylococcales; f__Staphylococcaceae; g__Staphylococcus
4	05fafcc76412edec77c53f7dce960fc5	252975919530562	Totally.removed	Totally.removed	d__Bacteria; p__Actinobacteriota; c__Actinomycetia; o__Propionibacteriales; f__Propionibacteriaceae; g__Cutibacterium; s__Cutibacterium granulosum
5	08135439d312c5bdb27840a374c9fa92	778157725399418	Totally.removed	Totally.removed	d__Bacteria; p__Proteobacteria; c__Gammaproteobacteria; o__Pseudomonadales_660879; f__Moraxellaceae; g__Acinetobacter; s__Acinetobacter junii
6	0a1f5ed70dcb37a86924dbd5fde981af	285076170072569	Totally.removed	Totally.removed	d__Bacteria; p__Proteobacteria; c__Gammaproteobacteria; o__Pseudomonadales_660879; f__Moraxellaceae
7	0aa6767415c3c1d08d147c80b16ec596	235495652431381	Totally.removed	Totally.removed	d__Bacteria; p__Proteobacteria; c__Gammaproteobacteria; o__Pseudomonadales_660879; f__Moraxellaceae; g__Acinetobacter
8	0edc5ff275d55237c682d5bcb45b0e19	80109041184678	Totally.removed	Totally.removed	d__Bacteria; p__Proteobacteria; c__Gammaproteobacteria; o__Enterobacterales_A_737866; f__Aeromonadaceae; g__Aeromonas
9	11c192ca47293df7d3c26138fd796fe1	722738753041495	Totally.removed	Totally.removed	d__Bacteria; p__Bacteroidota; c__Bacteroidia; o__Flavobacteriales_877923; f__Flavobacteriaceae; g__Flavobacterium; s__Flavobacterium keumense
10	12dda9d22fe52aab0346bb7d009c6a08	239700931939085	Totally.removed	Totally.removed	d__Bacteria; p__Patescibacteria; c__Saccharimonadia; o__Saccharimonadales; f__UBA1547; g__2011-GWC2-44-17; s__2011-GWC2-44-17 sp004145215
11	13f7a1ef880f3b73eeffa18951ffe96f	238308188148438	Totally.removed	Totally.removed	d__Bacteria; p__Firmicutes_D; c__Bacilli; o__Lactobacillales; f__Streptococcaceae; g__Streptococcus
12	14cb24789ad29bdddf97a42ca4c6dfce	863867182038088	Totally.removed	Totally.removed	d__Bacteria; p__Proteobacteria; c__Gammaproteobacteria; o__Enterobacterales_A_737866; f__Aeromonadaceae; g__Aeromonas
13	16fe9b7db2d3563076c6e8a24abddb0f	132210336242147	Totally.removed	Totally.removed	d__Bacteria; p__Proteobacteria; c__Gammaproteobacteria; o__Enterobacterales_A_737866; f__Aeromonadaceae; g__Aeromonas
14	18731d80f49ed91b1eb1c865c2ce41ca	181110049646777	Totally.removed	Totally.removed	d__Bacteria; p__Actinobacteriota; c__Actinomycetia; o__Mycobacteriales; f__Mycobacteriaceae; g__Corynebacterium; s__Corynebacterium kroppenstedtii
15	1f4bbbbfa2e2e5a5878d05c1233dae43	583855060963674	Totally.removed	Totally.removed	d__Bacteria; p__Proteobacteria; c__Gammaproteobacteria; o__Burkholderiales_592522; f__Burkholderiaceae_A_592522; g__Schlegelella_590482; s__Schlegelella aquatica
16	1fa3c26d2bac5466a32336205841c9e1	462580745847356	Totally.removed	Totally.removed	d__Bacteria; p__Actinobacteriota; c__Coriobacteriia; o__Coriobacteriales; f__Eggerthellaceae
17	2015380aad94e031f9a2cf0e01ba03dd	5539046736446	Totally.removed	Totally.removed	d__Bacteria; p__Proteobacteria; c__Gammaproteobacteria; o__Enterobacterales_A_737866; f__Aeromonadaceae; g__Aeromonas
18	20ac467db592c5f2150163c7967d8a74	355350175621288	Totally.removed	Totally.removed	d__Bacteria; p__Firmicutes_D; c__Bacilli; o__Lactobacillales; f__Lactobacillaceae; g__Weissella_A_338544
19	21097c058b705302ecd7802c443528f0	104855602785313	Totally.removed	Totally.removed	d__Bacteria; p__Actinobacteriota; c__Actinomycetia; o__Actinomycetales; f__Microbacteriaceae
20	21b6ee8ac084654120e056cb2dd381b7	633885173763719	Totally.removed	Totally.removed	d__Bacteria; p__Proteobacteria; c__Gammaproteobacteria; o__Enterobacterales_A_737866; f__Aeromonadaceae; g__Aeromonas
21	2272b2d9f186d6ad24563cc0dcaf3765	866884222532071	Totally.removed	Totally.removed	d__Bacteria; p__Proteobacteria; c__Gammaproteobacteria; o__Enterobacterales_A_737866; f__Aeromonadaceae; g__Aeromonas
22	248d28bb07fd2d5fa5922de2371a21a4	905550248233884	Totally.removed	Totally.removed	d__Bacteria; p__Proteobacteria; c__Gammaproteobacteria; o__Enterobacterales_A_737866; f__Aeromonadaceae; g__Aeromonas
23	255ddf004f2234a0064c14af08344de1	132407597748723	Totally.removed	Totally.removed	d__Bacteria; p__Proteobacteria; c__Gammaproteobacteria; o__Enterobacterales_A_737866; f__Aeromonadaceae; g__Aeromonas
24	262259af1422a097100b3380887e9d04	357448758154775	Totally.removed	Totally.removed	d__Bacteria; p__Proteobacteria; c__Alphaproteobacteria; o__Sphingomonadales; f__Sphingomonadaceae; g__Blastomonas; s__
25	26750b51a2edd93e5d3ab98b36662317	105131987692581	Totally.removed	Totally.removed	d__Bacteria; p__Proteobacteria; c__Gammaproteobacteria; o__Enterobacterales_A_737866; f__Aeromonadaceae; g__Aeromonas
26	26cf4b3a1d8ec76ae515ab623941648b	178731141111329	Totally.removed	Totally.removed	d__Bacteria; p__Firmicutes_D; c__Bacilli; o__Lactobacillales; f__Lactobacillaceae; g__Lactobacillus; s__Lactobacillus delbrueckii
27	2739134975e692f1a0bee23916119749	118112172208661	Totally.removed	Totally.removed	d__Bacteria; p__Proteobacteria; c__Gammaproteobacteria; o__Enterobacterales_A_737866; f__Alteromonadaceae_665222; g__Pararheinheimera; s__Pararheinheimera texasensis
28	28dab638e3e969901d92af3ed9353bf6	290164286031524	Totally.removed	Totally.removed	d__Bacteria; p__Patescibacteria; c__Paceibacteria; o__UBA9983_A; f__; g__; s__
29	29f5fc3922c18e5e8025d2cdeb5dedf8	245698542521743	Totally.removed	Totally.removed	d__Bacteria; p__Proteobacteria; c__Gammaproteobacteria; o__Enterobacterales_A_737866; f__Aeromonadaceae; g__Aeromonas
30	2a1dbaa7b0d0dc33362e64e4c13e3818	118260438368662	Totally.removed	Totally.removed	d__Bacteria; p__Proteobacteria; c__Gammaproteobacteria; o__Burkholderiales_592524; f__Burkholderiaceae_A_574870; g__Undibacterium_569862
31	2e119ce67894fe00027176e52f17a225	208519664629883	Totally.removed	Totally.removed	d__Bacteria; p__Proteobacteria; c__Gammaproteobacteria; o__Enterobacterales_A_737866; f__Aeromonadaceae; g__Aeromonas
32	311223ac9943dee24dbaebb6bc1a304e	149330652435496	Totally.removed	Totally.removed	d__Bacteria; p__Proteobacteria; c__Gammaproteobacteria; o__Burkholderiales_592522; f__Burkholderiaceae_A_592522; g__Pelomonas
33	31c5d6d689fe24ec7157fa1c0783fbd4	465452827592216	Totally.removed	Totally.removed	d__Bacteria; p__Proteobacteria; c__Alphaproteobacteria; o__Rhizobiales_A_504705; f__Beijerinckiaceae; g__Methylobacterium
34	32ab1812bd3770f4b7f6aad7273783da	351566859752894	Totally.removed	Totally.removed	d__Bacteria; p__Proteobacteria; c__Gammaproteobacteria; o__Enterobacterales_A_737866; f__Enterobacteriaceae_A
35	35deff07f7a8db58bfb12827dba1158a	14344932172173	Totally.removed	Totally.removed	d__Bacteria; p__Bacteroidota; c__Bacteroidia; o__Chitinophagales; f__Saprospiraceae
36	362480cdff6780038f4bd6fcacdb2bf1	177487848653841	Totally.removed	Totally.removed	d__Bacteria; p__Proteobacteria; c__Gammaproteobacteria; o__Enterobacterales_A_737866; f__Aeromonadaceae; g__Aeromonas
37	3835e304a2d4a518f6e249be5e14f50a	747691940315725	Totally.removed	Totally.removed	d__Bacteria; p__Actinobacteriota; c__Actinomycetia; o__Mycobacteriales; f__Mycobacteriaceae; g__Corynebacterium; s__Corynebacterium appendicis
38	3a8afb7663f6d93d5ae4db4795a84d27	688114893278615	Totally.removed	Totally.removed	d__Bacteria; p__Proteobacteria; c__Gammaproteobacteria; o__Pseudomonadales_660879; f__Moraxellaceae; g__Acinetobacter; s__Acinetobacter marinus
39	3ae56d41fc8731dec40c08f286b36716	180827018831239	Totally.removed	Totally.removed	d__Bacteria; p__Proteobacteria; c__Gammaproteobacteria; o__Burkholderiales_592522; f__Burkholderiaceae_A_592522; g__Paucibacter_A; s__Paucibacter_A sp001477625
40	3c3c05b27064591a63bdabfe89ee6022	610664732130373	Totally.removed	Totally.removed	d__Bacteria; p__Bacteroidota; c__Bacteroidia; o__Bacteroidales; f__Porphyromonadaceae; g__Porphyromonas_A_859423; s__Porphyromonas_A_859423 pasteri
41	3cebcd5992609cda278e47ab7376fe83	175249587957502	Totally.removed	Totally.removed	d__Bacteria; p__Proteobacteria; c__Gammaproteobacteria; o__Enterobacterales_A_737866; f__Aeromonadaceae; g__Aeromonas
42	3f1db669424e77cab5735a17bcb27e59	294369565539227	Totally.removed	Totally.removed	d__Bacteria; p__Proteobacteria; c__Gammaproteobacteria; o__Burkholderiales_597432; f__Rhodocyclaceae; g__Rugosibacter; s__Rugosibacter aromaticivorans
43	4394468b49611f78b96b64d72449fab5	68513604092676	Totally.removed	Totally.removed	d__Bacteria; p__Firmicutes_D; c__Bacilli; o__Lactobacillales; f__Lactobacillaceae; g__Limosilactobacillus; s__Limosilactobacillus fermentum
44	4429157a05e174a4eba7af3128dd0c64	0.893655705556643	Totally.removed	Totally.removed	d__Bacteria; p__Proteobacteria; c__Gammaproteobacteria; o__Burkholderiales_592524
45	4502317a578382c4547acb32ff4574d6	632439798826405	Totally.removed	Totally.removed	d__Bacteria; p__Proteobacteria; c__Gammaproteobacteria; o__Enterobacterales_A_737866; f__Aeromonadaceae; g__Aeromonas
46	454a7f1535c0cbd3b5d3f31d3d9a9480	349950022017277	Totally.removed	Totally.removed	d__Bacteria; p__Proteobacteria; c__Gammaproteobacteria; o__Enterobacterales_A_737866; f__Aeromonadaceae; g__Aeromonas
47	45893b0ffe9ee24172c0ce0933fa305f	579552158869686	Totally.removed	Totally.removed	d__Bacteria; p__Proteobacteria; c__Gammaproteobacteria; o__Enterobacterales_A_737866; f__Aeromonadaceae; g__Aeromonas
48	4674dea25f9deb23b7be1d8d4d7cb144	858424030970636	Totally.removed	Totally.removed	d__Bacteria; p__Proteobacteria; c__Gammaproteobacteria
49	4a14dee1a8cc9d0a813528b5bcc0ed8e	346942321419458	Totally.removed	Totally.removed	d__Bacteria; p__Proteobacteria; c__Gammaproteobacteria; o__Nevskiales; f__Nevskiaceae; g__Hydrocarboniphaga; s__Hydrocarboniphaga effusa
50	4b595f7827967ef0eff53497f5d849ab	771522759130569	Totally.removed	Totally.removed	d__Bacteria; p__Actinobacteriota; c__Actinomycetia; o__Mycobacteriales; f__Mycobacteriaceae; g__Corynebacterium
51	4c9939a93db7b14a028245155492ac8e	201585351404013	Totally.removed	Totally.removed	d__Bacteria; p__Patescibacteria; c__Paceibacteria; o__UBA9983_A; f__UBA9973; g__UBA9973; s__UBA9973 sp001787205
52	4f16c9a7a80c3c9cc90a31da039e3989	555096895016828	Totally.removed	Totally.removed	d__Bacteria; p__Proteobacteria; c__Gammaproteobacteria; o__Enterobacterales_A_737866; f__Aeromonadaceae; g__Aeromonas
53	513bf19be2924761125550a901a313cc	548114492316218	Totally.removed	Totally.removed	d__Bacteria; p__Proteobacteria; c__Gammaproteobacteria; o__Enterobacterales_A_737866; f__Aeromonadaceae; g__Aeromonas
54	517225c482bb65ad7c3407d1e45cf489	504633540924389	Totally.removed	Totally.removed	d__Bacteria; p__Proteobacteria; c__Gammaproteobacteria; o__Burkholderiales_592522; f__Burkholderiaceae_A_592522
55	5539341edb94af8d5138ae0193366c62	714924564445314	Totally.removed	Totally.removed	d__Bacteria; p__Proteobacteria; c__Gammaproteobacteria; o__Enterobacterales_A_737866; f__Aeromonadaceae; g__Aeromonas
56	570979eb5a8ef3a00af9339c650d1a00	391090994216401	Totally.removed	Totally.removed	d__Bacteria; p__Proteobacteria; c__Gammaproteobacteria; o__Enterobacterales_A_737866; f__Aeromonadaceae; g__Aeromonas
57	572a0665979c2c6a45616619930514f6	906497044984514	Totally.removed	Totally.removed	d__Bacteria; p__Proteobacteria; c__Gammaproteobacteria; o__Enterobacterales_A_737866; f__Aeromonadaceae; g__Aeromonas
58	5bcd69e7e6afaae2c17463a8d00391d0	269853973973697	Totally.removed	Totally.removed	d__Bacteria; p__Bacteroidota; c__Bacteroidia; o__Chitinophagales; f__Chitinophagaceae_966727; g__Sediminibacterium
59	5beee790c3f7d29e9b0808faa064f187	120902163603322	Totally.removed	Totally.removed	d__Bacteria; p__Proteobacteria; c__Gammaproteobacteria; o__Enterobacterales_A_737866; f__Aeromonadaceae; g__Aeromonas
60	5cb5319c5fd3426bd95d3641ff186662	564799209888825	Totally.removed	Totally.removed	d__Bacteria; p__Proteobacteria; c__Gammaproteobacteria; o__Enterobacterales_A_737866; f__Aeromonadaceae; g__Aeromonas
61	5e125599ee89ac3260cc4024ea8b4724	433956739811087	Totally.removed	Totally.removed	d__Bacteria; p__Proteobacteria; c__Gammaproteobacteria; o__Enterobacterales_A_737866; f__Aeromonadaceae; g__Aeromonas
62	607210555620dd5a1df145d2c8876d73	342297993832408	Totally.removed	Totally.removed	d__Bacteria; p__Chlamydiota; c__Chlamydiia
63	62611dedc42201591d0c89973f903dde	727588203136678	Totally.removed	Totally.removed	d__Bacteria; p__Firmicutes_D; c__Bacilli; o__Staphylococcales; f__Staphylococcaceae; g__Staphylococcus
64	630c90c1a33f9d34869c153442022884	121739493964374	Totally.removed	Totally.removed	d__Bacteria; p__Proteobacteria; c__Gammaproteobacteria; o__Enterobacterales_A_737866; f__Aeromonadaceae; g__Aeromonas
65	6312ccac35ef76b6cd6136041c541f3d	5628714209555	Totally.removed	Totally.removed	d__Bacteria; p__Proteobacteria; c__Gammaproteobacteria; o__Burkholderiales_597432; f__Rhodocyclaceae; g__Zoogloea; s__Zoogloea dura
66	65144636814a18e49450d44233d6e814	465452827592216	Totally.removed	Totally.removed	d__Bacteria; p__Proteobacteria; c__Gammaproteobacteria; o__Enterobacterales_A_737866; f__Aeromonadaceae; g__Aeromonas
67	66abdc6d88690803ca7ef1ce089e5f0c	223262846610308	Totally.removed	Totally.removed	d__Bacteria; p__Proteobacteria; c__Gammaproteobacteria; o__Enterobacterales_A_737866; f__Aeromonadaceae; g__Aeromonas
68	6774b77a918f788ccec66d24dedb2973	126158385231097	Totally.removed	Totally.removed	d__Bacteria; p__Proteobacteria; c__Alphaproteobacteria; o__Rhizobiales_A_501396; f__Rhizobiaceae_A_499470
69	68e8cb9a10ff6e7476a705adb4fac4e7	362220099293554	Totally.removed	Totally.removed	d__Bacteria; p__Proteobacteria; c__Gammaproteobacteria; o__Enterobacterales_A_737866; f__Aeromonadaceae; g__Aeromonas
70	6ae4104372af1a36292b2bd613c38927	594040962841428	Totally.removed	Totally.removed	d__Bacteria; p__Myxococcota_A_473307; c__Polyangia_463783; o__Polyangiales; f__Polyangiaceae; g__Palsa-1150; s__Palsa-1150 sp003153495
71	6fb421a1c5aa43eeb0ab888d6c080bc7	149471661841445	Totally.removed	Totally.removed	d__Bacteria; p__Proteobacteria; c__Gammaproteobacteria; o__Enterobacterales_A_737866; f__Aeromonadaceae; g__Aeromonas
72	7272c51d83268a0131ee950b06b8239b	706329193622429	Totally.removed	Totally.removed	d__Bacteria; p__Proteobacteria; c__Alphaproteobacteria; o__Rickettsiales; f__Anaplasmataceae; g__Anaplasma; s__Anaplasma platys
73	7330ee02d391259df0295ae2b5d7cf21	336422360616259	Totally.removed	Totally.removed	d__Bacteria; p__Proteobacteria; c__Alphaproteobacteria; o__Sphingomonadales; f__Sphingomonadaceae; g__Rhizorhabdus_483366
74	78a0bcfac38c80548dca6efacab0b2c6	704116309360064	Totally.removed	Totally.removed	d__Bacteria; p__Proteobacteria; c__Gammaproteobacteria; o__Enterobacterales_A_737866; f__Aeromonadaceae; g__Aeromonas
75	78e2ddd93f90ebe4fc536f9ad057f4a5	507108139010975	Totally.removed	Totally.removed	d__Bacteria; p__Proteobacteria; c__Gammaproteobacteria; o__Enterobacterales_A_737866; f__Aeromonadaceae; g__Aeromonas
76	7ab99091ebbddaeb2650f11761a51479	569195818943764	Totally.removed	Totally.removed	d__Bacteria; p__Proteobacteria; c__Gammaproteobacteria; o__Enterobacterales_A_737866; f__Aeromonadaceae; g__Aeromonas
77	7aff7bbcb23a694a29fdc20d42b0af83	967214286771745	Totally.removed	Totally.removed	d__Bacteria; p__Bacteroidota; c__Bacteroidia; o__Flavobacteriales_877923; f__Flavobacteriaceae; g__Flavobacterium; s__Flavobacterium terrigena
78	7b3e30e983fce82edc4e3f3b40ebbe47	714924564445314	Totally.removed	Totally.removed	d__Bacteria; p__Proteobacteria; c__Gammaproteobacteria; o__Enterobacterales_A_737866; f__Aeromonadaceae; g__Aeromonas
79	7ba23cc85c3a44a4b32f2b234e3e1dd2	774583371725398	Totally.removed	Totally.removed	d__Bacteria; p__Actinobacteriota; c__Actinomycetia; o__Actinomycetales; f__Microbacteriaceae; g__Rhodoluna; s__Rhodoluna limnophila
80	7e4e6676a435751d2ab10295065f5cd4	569195818943764	Totally.removed	Totally.removed	d__Bacteria; p__Proteobacteria; c__Gammaproteobacteria; o__Enterobacterales_A_737866; f__Aeromonadaceae; g__Aeromonas
81	81b62f43536add84f73af476071594c4	178731141111329	Totally.removed	Totally.removed	d__Bacteria; p__Bacteroidota; c__Bacteroidia; o__Flavobacteriales_877923; f__Weeksellaceae
82	876ed260be5f69590ce1242534b48054	145963765240918	Totally.removed	Totally.removed	d__Bacteria; p__Firmicutes_D; c__Bacilli; o__Staphylococcales; f__Staphylococcaceae; g__Staphylococcus
83	892a20bbdc3ce599dc0c5d9f0866c352	979830125294855	Totally.removed	Totally.removed	d__Bacteria; p__Firmicutes_D; c__Bacilli; o__Lactobacillales; f__Enterococcaceae; g__Enterococcus_H_360604; s__Enterococcus_H_360604 faecalis
84	89ad88b91e12fcce5d5790fd77000a57	714924564445314	Totally.removed	Totally.removed	d__Bacteria; p__Bacteroidota; c__Bacteroidia; o__Flavobacteriales_877923; f__Weeksellaceae; g__Cloacibacterium; s__Cloacibacterium normanense
85	8b1b32d9af60d57158e71d22b1f843be	349424737926638	Totally.removed	Totally.removed	d__Bacteria; p__Proteobacteria; c__Gammaproteobacteria; o__Enterobacterales_A_737866; f__Aeromonadaceae; g__Aeromonas
86	8b61f5e4967530a115aff8a360cc5842	840350630361044	Totally.removed	Totally.removed	d__Bacteria; p__Proteobacteria; c__Gammaproteobacteria; o__Enterobacterales_A_737866; f__Aeromonadaceae; g__Aeromonas
87	8bd941f369146b21668cf4aebfd00ac6	720882269149025	Totally.removed	Totally.removed	d__Bacteria; p__Bacteroidota; c__Bacteroidia; o__Flavobacteriales_877923; f__Weeksellaceae
88	8be473aa64c27225df77865b4f345666	416553114187587	Totally.removed	Totally.removed	d__Bacteria; p__Proteobacteria; c__Gammaproteobacteria; o__Enterobacterales_A_737866; f__Aeromonadaceae; g__Aeromonas
89	90075165fc9ab9a8057e2113d942d7e6	289614735491039	Totally.removed	Totally.removed	d__Bacteria; p__Proteobacteria; c__Gammaproteobacteria; o__Enterobacterales_A_737866; f__Alteromonadaceae_665222; g__Pararheinheimera; s__Pararheinheimera texasensis
90	90f895dbdb04327995b0f4dd78e575fb	362598817993806	Totally.removed	Totally.removed	d__Bacteria; p__Proteobacteria; c__Gammaproteobacteria; o__Enterobacterales_A_737866; f__Aeromonadaceae; g__Aeromonas
91	982fdc802f340a9f69032d1ae49a7386	726839973852736	Totally.removed	Totally.removed	d__Bacteria; p__Bacteroidota; c__Bacteroidia; o__Flavobacteriales_877923; f__Flavobacteriaceae; g__Flavobacterium; s__Flavobacterium keumense
92	9ad0d25560a9d3a0b750c36b7aad8392	118055429114262	Totally.removed	Totally.removed	d__Bacteria; p__Proteobacteria; c__Gammaproteobacteria; o__Enterobacterales_A_737866; f__Aeromonadaceae; g__Aeromonas
93	9af351833167aa882a6ce2fdafaf6f3e	109622898463244	Totally.removed	Totally.removed	d__Bacteria; p__Patescibacteria; c__Paceibacteria; o__UBA9983_A; f__UBA9973; g__; s__
94	a1c6668670cc737922f8e4334b64267f	762586202075002	Totally.removed	Totally.removed	d__Bacteria; p__Bacteroidota; c__Bacteroidia; o__Sphingobacteriales; f__Sphingobacteriaceae; g__Sphingobacterium; s__Sphingobacterium thermophilum
95	a1d3220a20ac98af61a2e091539e69a5	930905655184433	Totally.removed	Totally.removed	d__Bacteria; p__Proteobacteria; c__Gammaproteobacteria; o__Enterobacterales_A_737866; f__Aeromonadaceae; g__Aeromonas
96	a4cd6152db4ba6371bd3d35fcda62a19	440870148074611	Totally.removed	Totally.removed	d__Bacteria; p__Firmicutes_D; c__Bacilli; o__Lactobacillales; f__Streptococcaceae; g__Streptococcus
97	a7e222a52a943c1de5d92c61464a3f07	107834455137168	Totally.removed	Totally.removed	d__Bacteria; p__Proteobacteria; c__Gammaproteobacteria; o__Enterobacterales_A_737866; f__Aeromonadaceae; g__Aeromonas
98	a7f4f37e18a72851ae88e97b45c1276c	459767315792921	Totally.removed	Totally.removed	d__Bacteria; p__Proteobacteria; c__Gammaproteobacteria; o__Enterobacterales_A_737866; f__Aeromonadaceae; g__Aeromonas
99	acfd2b263f99cde32d98fc4df36539ee	271075564018848	Totally.removed	Totally.removed	d__Bacteria; p__Firmicutes_D; c__Bacilli; o__Lactobacillales; f__Enterococcaceae
100	adaee256a34ff7012e77d1a26d82b874	646410960352638	Totally.removed	Totally.removed	d__Bacteria; p__Actinobacteriota; c__Actinomycetia; o__Actinomycetales; f__Micrococcaceae; g__Rothia; s__Rothia dentocariosa
101	ae67b413f957a845132c368fd32d1fce	333242491350069	Totally.removed	Totally.removed	d__Bacteria; p__Proteobacteria; c__Gammaproteobacteria; o__Burkholderiales_592524; f__Burkholderiaceae_A_580492; g__Burkholderia
102	aeb12f61d5193dbf1123ace2381bd3d2	110217537018653	Totally.removed	Totally.removed	d__Bacteria; p__Proteobacteria; c__Gammaproteobacteria; o__Pseudomonadales_660879; f__Moraxellaceae; g__Acinetobacter; s__Acinetobacter marinus
103	b6dcdf54545737c71d980b191de75e3a	107514765800489	Totally.removed	Totally.removed	d__Bacteria; p__Proteobacteria; c__Gammaproteobacteria; o__Enterobacterales_A_737866; f__Aeromonadaceae; g__Aeromonas
104	babc009e4ac52b2c6b9a63837da6c2a5	758927758591686	Totally.removed	Totally.removed	d__Bacteria; p__Proteobacteria; c__Gammaproteobacteria; o__Enterobacterales_A_737866; f__Aeromonadaceae; g__Aeromonas
105	bdd73509000af1a93b2927ff1ba4fed9	126158385231097	Totally.removed	Totally.removed	d__Bacteria; p__Bacteroidota; c__Bacteroidia; o__Cytophagales; f__Cyclobacteriaceae_900466; g__ELB16-189; s__ELB16-189 sp001567185
106	c27ad79848adcd406bf90804cb13ec9b	109988382889381	Totally.removed	Totally.removed	d__Bacteria; p__Proteobacteria; c__Gammaproteobacteria; o__Enterobacterales_A_737866; f__Enterobacteriaceae_A; g__Klebsiella_724518
107	c2a2f35f1ae2a41d88121662b03d83e6	522816900363161	Totally.removed	Totally.removed	d__Bacteria; p__Proteobacteria; c__Gammaproteobacteria; o__Enterobacterales_A_737866; f__Aeromonadaceae; g__Aeromonas
108	c41af3ba7aeabdb1886cf01eddb79139	252316770462194	Totally.removed	Totally.removed	d__Bacteria; p__Proteobacteria; c__Alphaproteobacteria; o__Sphingomonadales; f__Sphingomonadaceae; g__Sphingobium_A_485959; s__Sphingobium_A_485959 yanoikuyae
109	c428e029aad3404d18c9fcfd795dc508	190632803859892	Totally.removed	Totally.removed	d__Bacteria; p__Proteobacteria; c__Gammaproteobacteria; o__Enterobacterales_A_737866; f__Aeromonadaceae; g__Aeromonas
110	c49cc7c2c45bd7a87913453e515ea14f	15519820753167	Totally.removed	Totally.removed	d__Bacteria; p__Proteobacteria; c__Gammaproteobacteria; o__Pseudomonadales_660879; f__Moraxellaceae; g__Acinetobacter; s__Acinetobacter baumannii
111	c4a5d68c1391a83b4bab19e5812a7904	53053360386546	Totally.removed	Totally.removed	d__Bacteria; p__Actinobacteriota; c__Actinomycetia; o__Mycobacteriales; f__Mycobacteriaceae; g__Corynebacterium
112	c533a557f90737bbc8bccbbc981a8c63	857909477334377	Totally.removed	Totally.removed	d__Bacteria; p__Firmicutes_D; c__Bacilli; o__Lactobacillales; f__Streptococcaceae; g__Streptococcus; s__Streptococcus gordonii
113	c55a571614ca92c4b5875935df08f257	615774168799041	Totally.removed	Totally.removed	d__Bacteria; p__Proteobacteria; c__Gammaproteobacteria; o__Burkholderiales_592522; f__Burkholderiaceae_A_592522; g__Limnohabitans_A
114	c64d0b194420756c348758b5e64f855e	804738997613187	Totally.removed	Totally.removed	d__Bacteria; p__Proteobacteria; c__Alphaproteobacteria; o__Rhizobiales_A_500471; f__Rhizobiaceae_A_500471; g__Agrobacterium
115	c6510e50c8d7d2c9c539b82845c4df5b	21469563475712	Totally.removed	Totally.removed	d__Bacteria; p__Proteobacteria; c__Gammaproteobacteria; o__Enterobacterales_A_737866; f__Aeromonadaceae; g__Aeromonas
116	c68781248b41691661cf9f194719be06	416553114187587	Totally.removed	Totally.removed	d__Bacteria; p__Proteobacteria; c__Gammaproteobacteria; o__Burkholderiales_592522; f__Burkholderiaceae_A_592522; g__Paucibacter_A; s__
117	ca65437e6163b04f99baf2731c1f0a0a	776083764930865	Totally.removed	Totally.removed	d__Bacteria; p__Proteobacteria; c__Gammaproteobacteria; o__Burkholderiales_592522; f__Burkholderiaceae_A_592522; g__Aquabacterium_B_592457
118	cbcfd3f7e2b5be34fc29899e7f0e319f	525219143975653	Totally.removed	Totally.removed	d__Bacteria; p__Proteobacteria; c__Gammaproteobacteria; o__Enterobacterales_A_737866; f__Aeromonadaceae; g__Aeromonas
119	cd3909b22b87684aafd93fcb66630f52	113542546707987	Totally.removed	Totally.removed	d__Bacteria; p__Proteobacteria; c__Gammaproteobacteria; o__Pseudomonadales_660879; f__Moraxellaceae; g__Acinetobacter
120	ce35ab9691c1ec5db18a78bf12aa0bc5	378475155693292	Totally.removed	Totally.removed	d__Bacteria; p__Proteobacteria; c__Gammaproteobacteria; o__Burkholderiales_592522; f__Burkholderiaceae_A_592522
121	cf547e363a5572e57e68c5566f429996	427419717166393	Totally.removed	Totally.removed	d__Bacteria; p__Proteobacteria; c__Gammaproteobacteria; o__Enterobacterales_A_737866; f__Aeromonadaceae; g__Aeromonas
122	d3829c53b66db828d6bff7f21c6dad28	893655705556643	Totally.removed	Totally.removed	d__Bacteria; p__Firmicutes_D; c__Bacilli; o__Lactobacillales; f__Streptococcaceae; g__Streptococcus; s__Streptococcus sanguinis_H
123	d521e757593957df103c8faa80e5950e	411081624556056	Totally.removed	Totally.removed	d__Bacteria; p__Proteobacteria; c__Gammaproteobacteria; o__Pseudomonadales_660879; f__Moraxellaceae; g__Acinetobacter; s__Acinetobacter ursingii
124	d6971310164f968a778a7d83d88c19a5	714924564445314	Totally.removed	Totally.removed	d__Bacteria; p__Actinobacteriota; c__Actinomycetia; o__Actinomycetales; f__Actinomycetaceae; g__Actinomyces; s__Actinomyces massiliensis
125	d6dffb454cbb0b0c87367b03432c2b05	238859876037544	Totally.removed	Totally.removed	d__Bacteria; p__Proteobacteria; c__Gammaproteobacteria; o__Enterobacterales_A_737866; f__Enterobacteriaceae_A; g__Klebsiella_724518
126	dc1b41b34f1a9f7cbd2d4272b6e7bf51	527033165688671	Totally.removed	Totally.removed	d__Bacteria; p__Proteobacteria; c__Gammaproteobacteria; o__Enterobacterales_A_737866; f__Aeromonadaceae; g__Aeromonas
127	dcba46b787795490df1667d483068d6c	577897356259963	Totally.removed	Totally.removed	d__Bacteria; p__Proteobacteria; c__Gammaproteobacteria; o__Burkholderiales_592522; f__Burkholderiaceae_A_592522; g__Tepidimonas; s__Tepidimonas fonticaldi
128	debbd2518f89bd208ea561ccac858d00	536193423333986	Totally.removed	Totally.removed	d__Bacteria; p__Verrucomicrobiota; c__Verrucomicrobiae; o__Opitutales; f__Opitutaceae; g__IMCC26134_A; s__
129	dfb87f858fd7f121bdb797690faced5c	196604255222461	Totally.removed	Totally.removed	d__Bacteria; p__Proteobacteria; c__Alphaproteobacteria; o__Rhizobiales_A_501059; f__Rhizobiaceae_A_501059; g__Pararhizobium
130	e11e824b7530998773a8908ab96a8cd8	893655705556643	Totally.removed	Totally.removed	d__Bacteria; p__Patescibacteria; c__Paceibacteria; o__UBA9983_A; f__UBA9973; g__; s__
131	e256943a9c23f573c73878576ddc18e3	427681253635142	Totally.removed	Totally.removed	d__Bacteria; p__Actinobacteriota; c__Actinomycetia; o__Actinomycetales; f__Micrococcaceae
132	e277a74232d5b221ca58c64797ae674a	220435074037305	Totally.removed	Totally.removed	d__Bacteria; p__Proteobacteria; c__Gammaproteobacteria; o__Burkholderiales_597432; f__Rhodocyclaceae; g__Tepidiphilus; s__Tepidiphilus succinatimandens
133	e800d52e2b60d3de7885f60243bb6e0b	759607349723147	Totally.removed	Totally.removed	d__Bacteria; p__Firmicutes_D; c__Bacilli; o__Bacillales_B_306089; f__Anoxybacillaceae
134	e9243fff2a19040bb29074393cfc3935	18654335113618	Totally.removed	Totally.removed	d__Bacteria; p__Proteobacteria; c__Gammaproteobacteria; o__Enterobacterales_A_737866; f__Aeromonadaceae; g__Aeromonas
135	e95b972d78d4466655a9d6d84b8c4453	278413035673119	Totally.removed	Totally.removed	d__Bacteria; p__Proteobacteria; c__Gammaproteobacteria; o__Enterobacterales_A_737866; f__Aeromonadaceae; g__Aeromonas
136	ea20cbcfceb2a1d9a7dd6a4f1f51ad77	16821118030813	Totally.removed	Totally.removed	d__Bacteria; p__Proteobacteria; c__Gammaproteobacteria; o__Pseudomonadales_650611; f__Pseudomonadaceae
137	ec098ad12ef2923b449a01762462578b	411081624556056	Totally.removed	Totally.removed	d__Bacteria; p__Firmicutes_D; c__Bacilli; o__Lactobacillales; f__Streptococcaceae; g__Lactococcus_A_346120
138	efcae378b99455f9632a9cede24c1176	421920072578593	Totally.removed	Totally.removed	d__Bacteria; p__Proteobacteria; c__Gammaproteobacteria; o__Enterobacterales_A_737866; f__Aeromonadaceae; g__Aeromonas
139	f326908d7207821ffdb47e46357abfac	724440198587107	Totally.removed	Totally.removed	d__Bacteria; p__Proteobacteria; c__Gammaproteobacteria; o__Enterobacterales_A_737866; f__Aeromonadaceae; g__Aeromonas
140	f445684720dc694918e46dcb9a958503	19266539663322	Totally.removed	Totally.removed	d__Bacteria; p__Proteobacteria; c__Gammaproteobacteria; o__Enterobacterales_A_737866; f__Aeromonadaceae; g__Aeromonas
141	f5f998a060cbe1d99a7e4494c188b70f	285969825778126	Totally.removed	Totally.removed	d__Bacteria; p__Firmicutes_D; c__Bacilli; o__Lactobacillales; f__Enterococcaceae
142	f6094ee5aa97f36d4449c147d524dcd8	152880626044138	Totally.removed	Totally.removed	d__Bacteria; p__Proteobacteria; c__Gammaproteobacteria; o__Pseudomonadales_660879; f__Moraxellaceae; g__Acinetobacter; s__Acinetobacter junii
143	f6896f4964f294b605c73a6d6de6683d	566874455394411	Totally.removed	Totally.removed	d__Bacteria; p__Proteobacteria; c__Gammaproteobacteria; o__Enterobacterales_A_737866; f__Aeromonadaceae; g__Aeromonas
144	f72e007caf0154c2851b91d8396d676f	210263975385162	Totally.removed	Totally.removed	d__Bacteria; p__Actinobacteriota; c__Actinomycetia; o__Actinomycetales; f__Actinomycetaceae; g__Actinomyces; s__Actinomyces oris_A_386607
145	f91087040dbc65ffe7d038920443fc56	120047749779776	Totally.removed	Totally.removed	d__Bacteria; p__Proteobacteria; c__Gammaproteobacteria; o__Pseudomonadales_660879; f__Moraxellaceae; g__Acinetobacter; s__Acinetobacter ursingii
146	fa3652eba79d0a64026ed0edc5c3390e	548114492316218	Totally.removed	Totally.removed	d__Bacteria; p__Proteobacteria; c__Gammaproteobacteria; o__Enterobacterales_A_737866; f__Aeromonadaceae; g__Aeromonas
147	faedcc957861632b6d3d7be71642ac41	262139006963282	Totally.removed	Totally.removed	d__Bacteria; p__Proteobacteria; c__Gammaproteobacteria; o__Enterobacterales_A_737866; f__Aeromonadaceae; g__Aeromonas
148	fccf5e3406daf30c18d7122afea31316	173865647660906	Totally.removed	Totally.removed	d__Bacteria; p__Proteobacteria; c__Gammaproteobacteria; o__Burkholderiales_592522; f__Burkholderiaceae_A_592522
149	fd327273995619fb5d70b358dffee040	553135770670745	Totally.removed	Totally.removed	d__Bacteria; p__Actinobacteriota; c__Actinomycetia; o__Nanopelagicales; f__Nanopelagicaceae; g__Planktophila; s__Planktophila sp000372185
150	fdfb39789f959d409b8f1895c1d18164	199904494783439	Totally.removed	Totally.removed	d__Bacteria; p__Proteobacteria; c__Gammaproteobacteria; o__Enterobacterales_A_737866; f__Aeromonadaceae; g__Aeromonas
151	ffa1234367dc498e33448a07a3453637	123154833759808	Totally.removed	Totally.removed	d__Bacteria; p__Proteobacteria; c__Gammaproteobacteria; o__Enterobacterales_A_737866; f__Aeromonadaceae; g__Aeromonas
152	ffabea3d960100f92a000051cb63bd52	214469254892865	Totally.removed	Totally.removed	d__Bacteria; p__Proteobacteria; c__Gammaproteobacteria; o__Burkholderiales_592522; f__Burkholderiaceae_A_592522; g__Limnohabitans_A; s__Limnohabitans_A planktonicus
