# Supplementary material for: Characterization of the Blood Bacterial Microbiota in Lowland Tapirs (Tapirus terrestris), a Vulnerable Species in Brazil
Source: Microorganisms. 2024 Nov 8;12(11):2270. doi: 10.3390/microorganisms12112270 (PMC11596849; doi:10.3390/microorganisms12112270)
Supplement: Supplementary file 1 [file microorganisms-12-02270-s001.zip › supplementaryfile S3.txt]

qiime taxa filter-table --i-table tabeladescontaminada1.qza --i-taxonomy taxonomy-microdecon.qza --p-mode contains --p-include p__ --p-exclude 'Afipia,Aquabacterium,Asticcacaulis,Aurantimonas,Beijerinckia,Bosea,Bradyrhizobium,Brevundimonas,Caulobacter,Craurococcus,Devosia,Hoeflea,Mesorhizobium,Methylobacterium,Novosphingobium,Ochrobactrum,Paracoccus,Pedomicrobium,Phyllobacterium,Rhizobium,Roseomonas,Sphingobium,Sphingomonas,Sphingopyxis,Acidovorax,Azoarcus,Azospira,Burkholderia,Comamonas,Cupriavidus,Curvibacter,Delftia,Duganella,Herbaspirilluma,Janthinobacterium,Kingella,Leptothrixa,Limnobacter,Massilia,Methylophilus,Methyloversatilis,Oxalobacter,Pelomonas,Polaromonas,Ralstonia,Schlegelella,Sulfuritalea,Undibacterium,Variovorax,Acinetobactera,Enhydrobacter,Nevskiae,Pseudomonas,Pseudoxanthomonas,Psychrobacter,Stenotrophomonasa,Xanthomonas,Aeromicrobium,Arthrobacter,Beutenbergia,Brevibacterium,Corynebacterium,Curtobacterium,Dietzia,Geodermatophilus,Janibacter,Kocuria,Microbacterium,Micrococcus,Microlunatus,Patulibacter,Propionibacterium,Rhodococcus,Tsukamurella,Abiotrophia,Bacillus,Brevibacillus,Brochothrix,Facklamia,Paenibacillus,Streptococcus,Chryseobacterium,Dyadobacter,Flavobacterium,Hydrotalea,Niastella,Olivibacter,Pedobacter,Wautersiella,Deinococcus,Actinomadura,Intrasporangiaceae,Calothrix,Tolypothrix,Thermogemmatisporaceae,Gaiella,Sphingosinicella,Solirubrobacter,Methylosarcina,Nostocoida,Rheinheimera,Chromatiaceae,Chroococcidiopsis,Leifsonia,Nostocaceae,Nostocoida,Papillibacter,Rhodospirillales,Thermoleophilia,Solibacterales,Mucilaginibacter,Saprospiraceae,Millisia,Deltaproteobacteria,Pirellulaceae,Leptotrichiaceae,Blastococcus,Scytonema,Cystobacter,Legionella,Methylotenera,Rhodopila,Chloronema,Armatimonadaceae,Rhodospirillaceae,Polyangium,Scytonema,Xanthobacter,Denitromonas,Marvinbryantia,Chthonomonadales,Koribacteraceae,Methanocorpusculaceae,Desulfuromonas,Sporosarcina,Truepera,Granulicella,Thioalkalivibrio,Desulfurellale,Blastococcus,Ornithinimicrobium,Cellvibrio,Sandarakinorhabdus,Chloroflexi,OD1,Verrucomicrobia,Thermicanus,Macellibacteroides,Siphonobacter,Petrobacter,SR1,Alysiella,Turneriella,Halobacteriales,Prosthecobacter,Porphyrobacter,TA18,Phycisphaerae,Cyanobacteria,Cytophagaceae,Rhodothermales,Halolamina,Alcanivorax,Phycisphaeraceae,Haloferula,Chloracidobacteria,Rhodobacter,Lishizhenia,Planctomycetes,Vibrio,Leptolyngbya,Ferruginibacter,Gemmatales,Trachelomonas,rimae,Chroococcales,TM6,Pedosphaerales,Anaerosinus,Gemmatimonadetes,Chloracidobacteria,Phycisphaerales,Acetonema,Algoriphagus,Terrimonas,Nitrospira,Ferruginibacter,Thermomonas,Verrucomicrobia,Spirochaeta,Acidobacteria,TM7,Gemmatimonadales,Gulbenkiania,Cytophaga,Synechococcaceae,Planctomyces,Rhodobacteraceae,Anaerorhabdus,Succinispira,Sphingomonadaceae,Xenococcaceae,RFP12,Rhodocyclaceae,Albidovulum,Chitinophagacea,Nonlaben,Cytophagales,Ilumatobacter,Nostocophycideae,Planctomycetia,Sphingomonadales,Gloeocapsopsis,Bryocella,Filimonas,Agitococcus,Terriglobus,sharmana,Methylacidiphilales,Nostocales,Microthrixaceae,Lentisphaeria,Phycisphaerae,Pseudogulbenkiania,Acidobacteriaceae,Lysobacter,Methylobacteriaceae,Blattabacteriaceae,Agrobacterium,Lachnoanaerobaculum,Elusimicrobia,Aquitalea,GN02,Synergistales,Simkania,Sulfuricurvum,Hyphomicrobium,Defluviitalea,Marinomonas,Mariprofundaceae,OP11,Asteroleplasma,Persicivirga,Planifilum,Amorphomonas,Fimbriimonas,Selenomonas,Pleomorphomonas,Sphingobacterium,Nitrosospira,Alkanindiges,Thermovum,Alteromonadaceae,Sphingobacterium,OPB56,Aquitalea,OPB41,OP3,Enterobacteriaceae,Pauljensenia,Fluviicola,Arachnia,Cloacibacterium,UBA2645,RUG12783,Myxococcota,UBA660,UBA8515,Nanosalinales,Luteitalea,Amesbacteraceae,Avispirillum,Raineyella,Holophaga,RUG13077,Acutalibacteraceae,Microbacter,Umezawaea,UBA1020,UBA8131,Aquamicrobium,Veillonellales,VXMO0,WRKR01,Kytococcus,UBA4142,Agromyces,Reyranellaceae,UBA1367,Dorea,Centipeda,gingivicola,Tolumonas,OLB,Promicromonospora,Azospirillum,RVW,Tannerella,Rectinema,Caldovatus,Nesterenkonia,Myxococcota,Planctomycetota,Cutibacterium,Chloroflexota,Armatimonadota,Eremiobacterota,Omnitrophota,Patescibacteria,Desulfobacterota,Acidimicrobiales,GWF2,Ketobacteraceae,Desulfobacterota,Crocinitomicaceae,Nakamurellaceae,Thermoactinomycetaceae,Balneolaceae,Thermoplasmata,Geobacteraceae,Caloramatoraceae,Arenimicrobiaceae,Shewanellaceae,Nitriliruptoraceae,Azospirillaceae,Carnobacteriaceae,Geminicoccaceae,Pyrinomonadaceae,Demequinaceae,Dongiaceae,Kaistiaceae,Aestuariivirga,Anaerofustis,Motilibacteraceae,504705,Blastocatellaceae,Planococcaceae,Moraxellaceae,Actynomices,Rothia,Atopobium,Sediminibacterium,Porphyromonas,Prevotella,Capnocytophaga,Geobacillus,Staphylococcus,Granulicatella,Enterococcus,Coprococcus,Anaerococcus,Dialister,Megasphaera,Veillonella,Fusobacterium,Leptotrichia,Achromobacter,Haemophilus,Neisseria' --o-filtered-table tabela-contaminantes.qza
